# Supplementary material for: Colonic Manometry in Pediatric Patients with Spina Bifida: Results from a Retrospective Cohort Study
Source: Children (Basel). 2025 Feb 4;12(2):184. doi: 10.3390/children12020184 (PMC11854801; doi:10.3390/children12020184)
Supplement: Supplementary file 1 [file children-12-00184-s001.zip]

Archive with 1 entries (1 files):
- children-3436086-supplementary.pdf
